# Supplementary material for: Genetic and Phenotypic Virulence Potential of Non-O1/Non-O139 Vibrio cholerae Isolated from German Retail Seafood
Source: Microorganisms. 2023 Nov 11;11(11):2751. doi: 10.3390/microorganisms11112751 (PMC10672755; doi:10.3390/microorganisms11112751)
Supplement: Supplementary file 1 [file microorganisms-11-02751-s001.zip]

Archive with 1 entries (1 files):
- microorganisms-2673102-supplementary.xlsx
