# Supplementary material for: Genetic and Phenotypic Virulence Potential of Non-O1/Non-O139 Vibrio cholerae Isolated from German Retail Seafood
Source: Microorganisms. 2023 Nov 11;11(11):2751. doi: 10.3390/microorganisms11112751 (PMC10672755; doi:10.3390/microorganisms11112751)
Supplement: Supplementary file 1 [file microorganisms-11-02751-s001.zip › microorganisms-2673102-supplementary.xlsx]

## Sheet: Table S1
Sample ID	Date of isolation(d/m/y)	Source	Origin
14-VB00057	1/2/2014	Shellfish	North Sea (27472)	*
14-VB00059	1/2/2014	Shellfish	North Sea (27472)	*
14-VB00078	1/7/2014	Tuna fillet	Philippines
14-VB00093	1/9/2014	King Prawns provencale, frozen, ready to cook, seasoned	India	*
14-VB00094	1/9/2014	King Prawns provencale, frozen, ready to cook, seasoned	India	*
14-VB00095	1/9/2014	King Prawns provencale, frozen, ready to cook, seasoned	India	*
14-VB00096	1/9/2014	King Prawns provencale, frozen, ready to cook, seasoned	India	*
14-VB00101	1/9/2014	Prawn shrimp (Penaeidae sp.), Black Tiger Shrimp	Bangladesh and India
16-VB00021	1/1/2016	Shellfish	North Sea (26506)
16-VB00022	1/1/2016	Shellfish	North Sea (26441)	*
16-VB00023	1/1/2016	Shellfish	North Sea (26441)	*
16-VB00024	1/1/2016	Shellfish	North Sea (26441)	*
16-VB00025	1/1/2016	Shellfish	North Sea (26441)	*
16-VB00026	1/1/2016	Shellfish	North Sea (26441)	*
16-VB00031	1/2/2016	Mussels	North Sea (26441)	*
16-VB00032	1/2/2016	Mussels	North Sea (26441)	*
16-VB00033	1/2/2016	Mussels	North Sea (26441)	*
16-VB00077	1/7/2016	Shrimp, raw, peeled	Vietnam
16-VB00110	1/8/2016	Mussels	North Sea (26441)
16-VB00130	1/8/2016	King Prawns, Black Tiger Shrimp, frozen, raw	Bangladesh (organic aquaculture, fish farming)
16-VB00175	1/10/2016	Black Tiger Shrimps, unpackaged	Bangladesh	**
16-VB00176	1/10/2016	Black Tiger Shrimps, unpackaged	Bangladesh	**
16-VB00246	1/11/2016	Shrimps (Metapenaeus sp.)	Aquaculture Bangladesh (pond farming)	**
16-VB00247	1/11/2016	Shrimps (Metapenaeus sp.)	Aquaculture Bangladesh (pond farming)	**
17-VB00001	1/12/2016	Prawn Meat, raw	Eastern Indian Ocean
17-VB00067	1/2/2017	Shrimp Meat, Black Tiger	Ecuador
17-VB00080	1/3/2017	Shrimp Meat, Organic King Prawn Black Tiger, frozen, raw	Aquaculture Bangladesh (pond farming)
17-VB00084	1/4/2017	Prawn Meat (White Tiger), deep-frozen tails	Aquaculture Vietnam
17-VB00089	1/6/2017	Shrimp Meat, Black Tiger	Bangladesh
17-VB00115	1/6/2017	Prawn, Black Tiger	Bangladesh	*
17-VB00119	1/6/2017	Prawn, Black Tiger	Bangladesh	*
17-VB00123	1/6/2017	Shrimp Meat, Black Tiger	Vietnam (organically farmed, Ca Mau pond)	**
17-VB00124	1/6/2017	Shrimp Meat, Black Tiger	Vietnam (organically farmed, Ca Mau pond)	**
17-VB00147	1/6/2017	Shrimp Meat, Black Tiger	Aquaculture Vietnam
17-VB00162	1/7/2017	Mussel (Mytilus sp.)	North Sea (26441)
17-VB00206	1/7/2017	Prawn Meat, deep-frozen, raw	Aquaculture Vietnam
17-VB00226	1/8/2017	Mussel (Mytilus sp.)	North Sea (26506)
17-VB00288	1/9/2017	Mussel (Mytilus sp.)	North Sea (26736)
17-VB00341	1/10/2017	Original Sylt mussels	North Sea (48703))
17-VB00351	1/10/2017	Shrimp Meat, Black Tiger	Bangladesh	*
17-VB00352	1/10/2017	Shrimp Meat, Black Tiger	Bangladesh	*
17-VB00437	1/11/2017	Shrimp Meat, Black Tiger	Bangladesh
17-VB00441	1/12/2017	Mussel fresh	North Sea (26506)	*
17-VB00443	1/12/2017	Mussel fresh	North Sea (26506)	*
17-VB00444	1/12/2017	Mussel fresh	North Sea (26506)	*
18-VB00003	1/12/2017	Mussel (Mytilus sp.)	North Sea (26736)
18-VB00044	1/1/2018	Mussel (Mytilus sp.)	North Sea (26506)	*
18-VB00045	1/1/2018	Mussel (Mytilus sp.)	North Sea (26506)	*
18-VB00046	1/1/2018	Mussel (Mytilus sp.)	North Sea (26506)	*
18-VB00049	1/1/2018	Mussel (Mytilus sp.)	North Sea (26441)	*
18-VB00050	1/1/2018	Mussel (Mytilus sp.)	North Sea (26441)	*
18-VB00053	1/1/2018	Mussel (Mytilus sp.)	North Sea (26441)	*
18-VB00054	1/1/2018	Mussel (Mytilus sp.)	North Sea (26441)	*
18-VB00056	1/1/2018	Mussel (Mytilus sp.)	North Sea (26441)	*
18-VB00057	1/1/2018	Mussel (Mytilus sp.)	North Sea (26441)	*
18-VB00061	1/2/2018	Prawn Shrimp (Penaedae sp.), ready to cook	Thailand	*
18-VB00062	1/2/2018	Prawn Shrimp (Penaedae sp.), ready to cook	Thailand	*
18-VB00067	1/2/2018	Prawn Shrimp (Penaedae sp.), ready to cook	Thailand	*
18-VB00068	1/2/2018	Prawn Shrimp (Penaedae sp.), ready to cook	Thailand	*
18-VB00641	1/9/2018	Shrimp Meat, King Prawn	Bangladesh
19-VB00051	14/2/2019	Deep sea shrimp (Pandalus sp.)	India
19-VB00054	14/2/2019	Deep sea shrimp (Pandalus sp.)	Aquaculture Bangladesh
19-VB00132	21/3/2019	Clam	Italy
*Diffirent isolates of one batch
**Diffirent isolates of one sample

## Sheet: Table S2
	ampicillin	azithromycin	cefepime	chloramphenicol	ciprofloxacin	colistin	ertapenem	cefotaxime	cefoxitin	gentamicin	imipenem	meropenem	nalidixic acid	sulphamethoxazole	cefotaxime/ clavulanic acid	ceftazidime	ceftazidime/ clavulanic acid	temocillin	tetracycline	tigecycline	trimethoprim
	AMP	AZI	CEFEPI	CHL	CIP	COL	ERTAPE	FOT	FOX	GEN	IMIPEN	MERO	NAL	SMX	TAXCLA	TAZ	TAZCLA	TEMOCI	TET	TGC	TMP
Susceptible	≤8	≤2	≤2	≤8	≤1	n.a.	n.a.	≤1	≤8	≤4	≤1	≤1	n.a.	≤256	n.a.	≤4	n.a.	n.a.	≤4	n.a.	n.a.
Intermediate	16	n.a.	4	16	2	n.a.	n.a.	2	16	8	2	2	n.a.	-	n.a.	8	n.a.	n.a.	8	n.a.	n.a.
Resistant	≥32	n.a.	≥32	≥32	≥4	n.a.	n.a.	≥4	≥32	≥16	≥4	≥4	n.a.	≥512	n.a.	≥16	n.a.	n.a.	≥16	n.a.	n.a.
14-VB00057	2	≤2	≤0.06	≤8	0.06	>16	0.12	≤0.25	8	1	2	0.25	≤4	≤8	≤0.06	≤0.5	≤0.12	1	≤2	≤0.25	≤0.25
14-VB00059	2	≤2	≤0.06	≤8	0.06	>16	0.12	≤0.25	4	2	2	0.25	≤4	≤8	≤0.06	1	≤0.12	1	≤2	≤0.25	≤0.25
14-VB00078	2	≤2	≤0.06	≤8	0.12	>16	0.06	≤0.25	4	1	2	0.12	≤4	≤8	≤0.06	≤0.5	≤0.12	1	≤2	≤0.25	>32
14-VB00093	2	≤2	0.12	≤8	≤0.015	>16	0.12	≤0.25	8	1	2	0.25	≤4	16	≤0.06	≤0.5	≤0.12	2	≤2	≤0.25	0.5
14-VB00094	2	≤2	0.12	≤8	≤0.015	>16	0.12	≤0.25	8	2	2	0.25	≤4	16	≤0.06	≤0.5	≤0.12	2	≤2	≤0.25	0.5
14-VB00095	2	≤2	≤0.06	≤8	≤0.015	>16	0.12	≤0.25	8	1	2	0.25	≤4	16	≤0.06	≤0.5	≤0.12	2	≤2	≤0.25	0.5
14-VB00096	2	≤2	0.12	≤8	≤0.015	>16	0.12	≤0.25	4	2	2	0.25	≤4	≤8	≤0.06	≤0.5	≤0.12	2	≤2	≤0.25	0.5
14-VB00101	2	≤2	0.12	≤8	≤0.015	>16	0.12	≤0.25	8	1	2	0.25	≤4	16	≤0.06	≤0.5	≤0.12	2	≤2	≤0.25	0.5
16-VB00021	4	≤2	0.12	≤8	≤0.015	>16	0.12	≤0.25	4	1	2	0.25	≤4	16	≤0.06	≤0.5	0.25	2	≤2	≤0.25	1
16-VB00022	2	≤2	0.12	≤8	0.03	>16	0.12	≤0.25	8	1	2	0.25	≤4	≤8	≤0.06	≤0.5	≤0.12	2	≤2	≤0.25	0.5
16-VB00023	4	≤2	0.12	≤8	0.03	>16	0.12	≤0.25	8	1	2	0.25	≤4	≤8	≤0.06	≤0.5	≤0.12	2	≤2	≤0.25	0.5
16-VB00024	4	≤2	0.12	≤8	≤0.015	>16	0.12	≤0.25	4	1	2	0.25	≤4	16	≤0.06	≤0.5	0.25	2	≤2	≤0.25	1
16-VB00025	4	≤2	0.12	≤8	≤0.015	>16	0.12	≤0.25	4	1	2	0.25	≤4	16	≤0.06	≤0.5	0.25	2	≤2	≤0.25	1
16-VB00026	2	≤2	0.12	≤8	0.06	>16	0.12	≤0.25	16	1	2	0.25	≤4	≤8	≤0.06	≤0.5	≤0.12	2	≤2	≤0.25	≤0.25
16-VB00031	2	≤2	0.12	≤8	0.03	>16	0.12	≤0.25	8	2	2	0.25	≤4	≤8	≤0.06	≤0.5	≤0.12	2	≤2	≤0.25	≤0.25
16-VB00032	2	≤2	0.12	≤8	0.03	>16	0.12	≤0.25	8	2	2	0.25	≤4	≤8	≤0.06	≤0.5	≤0.12	2	≤2	≤0.25	≤0.25
16-VB00033	2	≤2	0.12	≤8	0.03	>16	0.12	≤0.25	4	2	2	0.25	≤4	≤8	≤0.06	≤0.5	≤0.12	2	≤2	≤0.25	≤0.25
16-VB00077	4	≤2	0.12	≤8	≤0.015	>16	0.12	≤0.25	4	1	2	0.25	≤4	≤8	≤0.06	≤0.5	≤0.12	2	≤2	≤0.25	0.5
16-VB00110	2	≤2	≤0.06	≤8	≤0.015	>16	0.12	≤0.25	4	≤0.5	2	0.25	≤4	16	≤0.06	≤0.5	≤0.12	2	≤2	≤0.25	0.5
16-VB00130	>64	≤2	0.12	≤8	≤0.015	>16	0.12	≤0.25	4	1	2	0.25	≤4	≤8	≤0.06	≤0.5	≤0.12	2	≤2	≤0.25	0.5
16-VB00175	4	≤2	0.12	≤8	≤0.015	>16	0.12	≤0.25	4	≤0.5	2	0.25	≤4	≤8	≤0.06	≤0.5	≤0.12	2	≤2	≤0.25	0.5
16-VB00176	16	≤2	0.12	≤8	≤0.015	16	0.5	≤0.25	4	≤0.5	8	0.5	≤4	≤8	≤0.06	≤0.5	≤0.12	2	≤2	≤0.25	≤0.25
16-VB00246	16	≤2	0.12	≤8	≤0.015	16	0.12	≤0.25	4	1	2	0.25	≤4	≤8	≤0.06	≤0.5	≤0.12	2	≤2	≤0.25	≤0.25
16-VB00247	16	≤2	0.12	≤8	≤0.015	16	0.5	≤0.25	4	≤0.5	4	0.25	≤4	≤8	≤0.06	1	≤0.12	2	≤2	≤0.25	≤0.25
17-VB00001	2	≤2	≤0.06	≤8	0.25	4	0.12	≤0.25	4	≤0.5	2	0.25	≤4	≤8	≤0.06	≤0.5	≤0.12	2	≤2	≤0.25	>32
17-VB00067	2	≤2	0.12	≤8	≤0.015	>16	0.12	≤0.25	8	2	2	0.25	≤4	16	≤0.06	≤0.5	≤0.12	2	≤2	≤0.25	0.5
17-VB00080	2	≤2	0.12	≤8	≤0.015	>16	0.06	≤0.25	4	1	2	0.25	≤4	≤8	≤0.06	≤0.5	≤0.12	2	≤2	≤0.25	≤0.25
17-VB00084	16	≤2	0.25	≤8	0.03	>16	0.12	≤0.25	8	≤0.5	4	0.25	≤4	≤8	≤0.06	≤0.5	≤0.12	4	≤2	≤0.25	≤0.25
17-VB00089	2	≤2	≤0.06	≤8	≤0.015	>16	0.12	≤0.25	4	1	2	0.25	≤4	≤8	≤0.06	≤0.5	0.25	1	≤2	≤0.25	0.5
17-VB00115	>64	≤2	0.12	≤8	≤0.015	>16	0.12	≤0.25	4	1	2	0.25	≤4	16	≤0.06	≤0.5	≤0.12	2	≤2	≤0.25	0.5
17-VB00119	2	≤2	≤0.06	≤8	0.06	>16	0.06	≤0.25	4	1	1	0.25	≤4	≤8	≤0.06	≤0.5	≤0.12	2	≤2	≤0.25	0.5
17-VB00123	2	≤2	≤0.06	≤8	0.06	4	0.06	≤0.25	4	≤0.5	2	0.25	≤4	≤8	≤0.06	≤0.5	≤0.12	1	≤2	≤0.25	>32
17-VB00124	2	≤2	≤0.06	≤8	0.06	4	0.06	≤0.25	4	≤0.5	2	0.25	≤4	≤8	≤0.06	≤0.5	≤0.12	1	≤2	≤0.25	>32
17-VB00147	2	≤2	≤0.06	≤8	0.12	16	0.12	≤0.25	4	≤0.5	2	0.25	≤4	16	≤0.06	≤0.5	≤0.12	2	≤2	≤0.25	0.5
17-VB00162	2	≤2	0.12	≤8	≤0.015	>16	0.12	≤0.25	4	≤0.5	2	0.25	≤4	≤8	≤0.06	≤0.5	≤0.12	1	≤2	≤0.25	0.5
17-VB00206	2	≤2	≤0.06	≤8	≤0.015	>16	0.12	≤0.25	4	1	2	0.25	≤4	≤8	≤0.06	≤0.5	0.25	2	≤2	≤0.25	0.5
17-VB00226	2	≤2	≤0.06	≤8	≤0.015	>16	0.12	≤0.25	4	2	2	0.25	≤4	16	≤0.06	≤0.5	≤0.12	2	≤2	≤0.25	0.5
17-VB00288	2	≤2	0.12	≤8	≤0.015	>16	0.12	≤0.25	8	2	2	0.25	≤4	≤8	≤0.06	≤0.5	≤0.12	2	≤2	≤0.25	0.5
17-VB00341	4	≤2	0.12	≤8	≤0.015	>16	0.12	≤0.25	8	1	2	0.25	≤4	≤8	≤0.06	≤0.5	≤0.12	2	≤2	≤0.25	0.5
17-VB00351	4	≤2	0.12	≤8	≤0.015	>16	0.12	≤0.25	4	≤0.5	2	0.25	≤4	≤8	≤0.06	≤0.5	≤0.12	2	≤2	≤0.25	≤0.25
17-VB00352	4	≤2	0.12	≤8	≤0.015	>16	0.12	≤0.25	4	2	1	0.25	≤4	≤8	≤0.06	≤0.5	0.25	4	≤2	≤0.25	0.5
17-VB00437	4	≤2	0.12	≤8	≤0.015	>16	0.12	≤0.25	4	2	1	0.25	≤4	≤8	≤0.06	≤0.5	0.25	4	≤2	≤0.25	0.5
17-VB00441	4	≤2	0.12	≤8	≤0.015	>16	0.12	≤0.25	4	1	2	0.25	≤4	16	≤0.06	1	0.25	2	≤2	≤0.25	1
17-VB00443	4	≤2	0.12	≤8	≤0.015	>16	0.12	≤0.25	4	2	2	0.25	≤4	≤8	≤0.06	≤0.5	0.25	2	≤2	≤0.25	0.5
17-VB00444	4	≤2	0.12	≤8	≤0.015	>16	0.12	≤0.25	8	≤0.5	2	0.25	≤4	16	≤0.06	≤0.5	0.25	2	≤2	≤0.25	0.5
18-VB00003	2	≤2	≤0.06	≤8	≤0.015	>16	0.12	≤0.25	8	2	2	0.25	≤4	≤8	≤0.06	≤0.5	≤0.12	1	≤2	≤0.25	0.5
18-VB00044	2	≤2	0.12	≤8	≤0.015	>16	0.12	≤0.25	4	1	2	0.25	≤4	16	≤0.06	≤0.5	≤0.12	2	≤2	≤0.25	≤0.25
18-VB00045	2	≤2	0.12	≤8	≤0.015	>16	0.12	≤0.25	8	2	2	0.25	≤4	16	≤0.06	≤0.5	≤0.12	2	≤2	≤0.25	≤0.25
18-VB00046	4	≤2	0.12	≤8	≤0.015	>16	0.12	≤0.25	8	2	2	0.25	≤4	16	≤0.06	≤0.5	0.25	2	≤2	≤0.25	≤0.25
18-VB00049	≤1	≤2	≤0.06	≤8	≤0.015	>16	0.03	≤0.25	≤0.5	1	0.5	0.06	≤4	16	≤0.06	≤0.5	≤0.12	≤0.5	≤2	≤0.25	0.5
18-VB00050	≤1	≤2	≤0.06	≤8	≤0.015	>16	0.03	≤0.25	1	≤0.5	0.5	0.06	≤4	16	≤0.06	≤0.5	≤0.12	≤0.5	≤2	≤0.25	0.5
18-VB00053	≤1	≤2	≤0.06	≤8	≤0.015	>16	0.03	≤0.25	≤0.5	1	0.5	0.06	≤4	16	≤0.06	≤0.5	≤0.12	≤0.5	≤2	≤0.25	0.5
18-VB00054	≤1	≤2	≤0.06	≤8	≤0.015	>16	0.03	≤0.25	1	1	0.5	0.06	≤4	16	≤0.06	≤0.5	≤0.12	≤0.5	≤2	≤0.25	0.5
18-VB00056	≤1	≤2	0.12	≤8	≤0.015	>16	0.03	≤0.25	1	1	0.5	0.06	≤4	16	≤0.06	≤0.5	≤0.12	≤0.5	≤2	≤0.25	0.5
18-VB00057	≤1	≤2	≤0.06	≤8	≤0.015	>16	0.03	≤0.25	≤0.5	1	0.5	0.06	≤4	16	≤0.06	≤0.5	≤0.12	≤0.5	≤2	≤0.25	0.5
18-VB00061	2	≤2	0.12	≤8	1	>16	0.06	≤0.25	4	1	1	0.25	128	16	≤0.06	≤0.5	≤0.12	2	≤2	≤0.25	≤0.25
18-VB00062	2	≤2	≤0.06	≤8	2	>16	0.06	≤0.25	4	1	1	0.25	128	≤8	≤0.06	≤0.5	≤0.12	2	≤2	≤0.25	≤0.25
18-VB00067	2	≤2	≤0.06	≤8	0.03	>16	0.12	≤0.25	4	1	1	0.25	≤4	≤8	≤0.06	≤0.5	≤0.12	1	≤2	≤0.25	0.5
18-VB00068	2	≤2	0.12	≤8	1	>16	0.06	≤0.25	4	2	1	0.25	128	≤8	≤0.06	≤0.5	≤0.12	2	≤2	≤0.25	≤0.25
18-VB00641	2	≤2	≤0.06	≤8	≤0.015	16	0.12	≤0.25	4	2	1	0.25	≤4	≤8	≤0.06	≤0.5	≤0.12	1	≤2	≤0.25	0.5
19-VB00051	2	≤2	0.12	≤8	≤0.015	>16	0.12	≤0.25	4	1	2	0.25	≤4	≤8	≤0.06	≤0.5	≤0.12	2	≤2	≤0.25	1
19-VB00054	4	≤2	0.12	≤8	≤0.015	>16	0.12	≤0.25	4	≤0.5	2	0.25	≤4	≤8	≤0.06	≤0.5	≤0.12	2	≤2	≤0.25	0.5
19-VB00132	>64	≤2	0.12	≤8	≤0.015	>16	0.12	≤0.25	4	2	2	0.25	≤4	≤8	≤0.06	≤0.5	≤0.12	2	≤2	≤0.25	≤0.25
MIC, minimal inhibitory concentration in mg/L
n.a., not available

## Sheet: Table S3
Module	Genes	Function	Reference
Outer membrane protein	ompU	Bile resistance, antimicrobial peptide resistance, acid tolerance, adhesin	10.1128/IAI.70.1.121-126.2002, 10.1128/IAI.72.6.3577-3583.2004, 10.1128/JB.183.9.2746-2754.2001, 10.1128/iai.63.11.4433-4438.1995
Outer membrane protein	ompU	Porin channel	10.1073/pnas.170219997, 10.1128/JB.183.12.3652-3662.2001, 10.1016/j.micpath.2021.105267
CTX phage	ctxAB	Main toxin	10.1126/science.272.5270.1910
CTX phage	ace	Accessory toxin	10.1074/jbc.M116.719823, 10.1073/pnas.90.11.5267
CTX phage	zot	Modify cytoskeleton and tight junction	10.1111/j.1574-6968.2001.tb09437.x, 10.1096/fj.10-158972
VPI1	tcpA	Micro colony formation, CTX phage receptor, inflammtory responce stimulation	10.1038/nmicrobiol.2016.269, 10.1016/j.str.2007.10.027, 10.1128/JB.00378-11, 10.1111/1348-0421.12889
VPI1	tagA	Cleave mucin glycoproteins	10.1099/mic.0.044529-0
VPI1	acf(ABCD)	Enviroment sensor, required for successful colonization	10.1128/iai.62.8.3289-3298.1994, 10.1016/0378-1119(95)00054-A
VPI2	nanH	N-acetylglucosamine and sialic acid utilization	10.1099/00221287-148-11-3681, 10.1128/IAI.00279-09
Biofilm	vps cluster, rbmA, rbmC, bap1	Protection and aggregation of Vibrio cholerae cells	10.1371/journal.pntd.0004330, doi.org/10.1038/nrmicro3433
Repeat in toxin	rtxA	Modify cytoskeleton, autophage inhibition, anti-clearance of host immune system, in vivo pathogenicity	10.3390/toxins10120507, 10.1073/pnas.0808082105, 10.1126/scisignal.aaw9447
Hemolysin	hlyA	Pore forming on cell membrane	10.1002/iub.1725, 10.1016/j.micpath.2007.08.013, 10.1042/BCJ20180387, 10.1111/j.1432-1033.1997.00209.x
Hemolysin	dth	Homolog of dth (the main toxin) of Vibrio parahaemolyticus	10.1099/00221287-148-7-2181
VSP1	dncV	di-nucleotide cyclase, catalyzing the production of c-AMP-GMP, c-di-GMP and c-di-AMP	10.1016/j.cell.2012.01.053
VSP1	capV	Phospholipase, cell membrane remodeling	10.1073/pnas.1801233115
VSP2	vc0503	peptidoglycan endopeptidase	10.1128/mBio.02620-18
VSP2	verA, aerB	Involved in the adaption to zinc stravation environment	10.1371/journal.pgen.1009624
Hemagglutinin protease	hapA	Hemagglutinin protease	10.1099/mic.0.26086
RND efflux system	vexA-M, tolC	Efflux pump	10.1128/IAI.01620-07, 10.1128/mBio.00126-17, 10.1371/journal.pone.0038208, 10.1371/journal.ppat.1006804
Type 2 secretion system	epsA-N, vcpD	Protein transport channel	10.1371/journal.ppat.1003126, 10.1074/jbc.M110.211078, 10.1038/nrmicro2762
Type 3 secretion system	vopE	Interfere mitochondria dynamics	10.1016/j.chom.2014.09.015
Type 3 secretion system	vopF	Alter actin arrangement and tight junctions between cells	10.1016/j.chom.2007.03.005, 10.1128/mBio.00289-10
Type 3 secretion system	vopN	Anti apoptotic factor	10.1128/mBio.00289-10
Type 3 secretion system	All cluster (A33_1660-A33_1706)	Animal toxicity	10.1128/mBio.00106-11
Type 3 secretion system	vopM	Mouse colonization determint	10.1128/IAI.03020-14
Type 6 secretion system	vca0105-vca0124, vc1415-vc1421, vca0017-vca0022, vca0284-vca0286	Gut microbiota and phage disruption	10.1002/bies.201500101, 10.1126/science.aap8775, 10.1128/IAI.00151-21, 10.1016/j.chom.2013.11.001, 10.1016/j.chom.2017.12.006
Mannose sensitive hemagglutinin	mshA	Main gene of type IV pilus, related to biofilm, motility and attachment	10.7554/eLife.60655, 10.1111/j.1365-2958.2007.06091.x, 10.1128/mSphereDirect.00238-18
Flagella system	flhA, flhB, flhK, flgM, flgN, fliA, flrA, flrB, flrC, motA, rpoD, rpoN	Switching between different distribution sites	10.1371/journal.ppat.1004787
Outer membrane vesicle	adjustion gene: vacJ, prtV	Immunomodulation, virulence factors transportation, stress resistance, quorum sensing	10.1073/pnas.1403683111, 10.1128/MMBR.00031-09, 10.1128/IAI.01365-15, 10.1146/annurev.micro.091208.073413
Cholix toxin	chxA	mitochondrial dysfunction and cytoskeletal rearrangement	10.1128/IAI.00982-12, 10.1074/jbc.M710008200, 10.1111/cmi.13033, 10.1074/jbc.M111.246504
Heat stable enterotoxin	stn	Anion secretion, calcium absorption, inflammatory	10.1099/00222615-46-5-398, 10.1016/j.tox.2004.04.006
Multivalent adhesion molecule 7	mam7	MAM7 could interact with fibronectin and phosphatidic acid, and a tripartite complex might be formed	10.1074/jbc.M111.291377, 10.1073/pnas.1102360108
GlcNAc binding protein A	gbpA	Mucin binding	10.1128/IAI.01615-07, 10.1371/journal.ppat.1003126, 10.1038/nature04249
Flagellum regulated hemagglutinin A	frhA	Cahderin	10.1128/JB.00949-09
Acid tolerance response	gshB, hepA, recO, cadABC, clcA, almEFG	Acid tolerance response	10.1046/j.1365-2958.2002.02857.x
Reactive oxygen species resistance	sodA, katB, katG, prxA, aphC, ohrA	Manganese sodA, catalase katB and katG, peroxiredoxin prxA, superoxide dismutase aphC/ohrA	10.1097/IM9.0000000000000037
Chemotaxis	cheA, cheB, cheR, cheW, cheY	Response to chemical signals	10.1016/j.femsle.2004.08.039
c-di-GMP metabolism	acgA, acgB, cdgA, cdgC, cdgD, cdgH, cdgJ, cdgK, cdgL, cdgM, cdpA, rocS, vieA, vpvC	Modulating c-di-GMP level and motility	10.1128/JB.00209-10, 10.1128/JB.00564-08, 10.1128/JB.00708-09, 10.1128/JB.00834-06, 10.1128/JB.01540-08
Other motility regulator	crvA, csrA, lonA, motV, motW, tfoY	Regulate motility	10.1016/j.cell.2016.12.019, 10.1128/mBio.03380-20, 10.1371/journal.pgen.1009991, 10.1016/j.celrep.2016.03.092
Strigent response regulator	relA, relV, spoT	Positively regulate biofilm formation	10.1128/JB.188.2.794-800.2006, 10.1128/JB.00014-12, 10.1007/s00203-007-0312-z
Two conpoment system	varS/varA	Receptor of QS/environmental signals, form a multi-function regulator with csrA	10.1371/journal.ppat.1004933
Two conpoment system	vprA/vprB	Polymyxin&bile resistance, required for mouse intestine colonization	10.1128/mBio.02283-14
Two conpoment system	cpxA/cpxR	Regulate RND, indirectly regulate toxRS, iron acquisition, T2SS, ompT level	10.1128/IAI.00025-14, 10.1128/JB.01957-14, 10.1128/IAI.03056-14
Two conpoment system	vxrA/vxrB	Upregulate vps cluster and T6SS	10.1371/journal.ppat.1004933
Two conpoment system	phoR/phoB	Respond to phosphate limitation; involved in colonization; repress biofilm and improve motility	10.1128/JB.00708-09, 10.1099/mic.0.043117-0
Two conpoment system	chiS	Monitor/regulator of (ClcNac)2, important for cell adherence and mouse fluid accumulation and colonization	10.1073/pnas.0307645100, 10.1099/mic.0.000656
Regulator	fur	Regulation of iron uptake and utilization, regulate TCP, ompT, affect biofilm formation in iron independent manner	10.1128/IAI.73.12.8167-8178.2005, 10.3389/fmicb.2020.587159
Regulator	tfoX	T6SS positive regulator, regulated by GlcNac, related in chitin utilization or environmental niche adaption.	10.1126/science.1260064
Regulator	tsrA	T6SS repressor; a global regulator which can control hapA and toxT in positive and negative way, respectively; suspected as a detachment regulator	10.1073/pnas.1014998107

## Sheet: Table S4
Sample ID	Biofilm	Serum resistance	Haemolytic activity	Motility
14-VB00057	Strong	Strong	Medium	Medium
14-VB00059	Strong	Strong	Medium	Medium
14-VB00078	Medium	None	Medium	Weak
14-VB00093	Strong	None	Medium	Medium
14-VB00094	Strong	None	Medium	Medium
14-VB00095	Strong	None	Medium	Strong
14-VB00096	Strong	None	Medium	Medium
14-VB00101	Strong	Medium	Medium	Medium
16-VB00021	Strong	None	Medium	Medium
16-VB00022	Strong	None	Medium	Strong
16-VB00023	Strong	None	Medium	Strong
16-VB00024	Strong	None	Medium	Medium
16-VB00025	Strong	None	Medium	Medium
16-VB00026	Strong	None	Medium	Strong
16-VB00031	Strong	None	Medium	Strong
16-VB00032	Strong	Weak	Medium	Medium
16-VB00033	Strong	Weak	Medium	Medium
16-VB00077	Strong	Weak	Medium	Medium
16-VB00110	Strong	Weak	Medium	Medium
16-VB00130	Strong	None	Medium	Strong
16-VB00175	Strong	Medium	Medium	Strong
16-VB00176	Strong	Medium	Medium	Strong
16-VB00246	Strong	Strong	Medium	Strong
16-VB00247	Strong	Medium	Medium	Strong
17-VB00001	Medium	Medium	Medium	Weak
17-VB00067	Medium	None	Medium	Medium
17-VB00080	Strong	None	Medium	Strong
17-VB00084	Strong	None	Medium	Strong
17-VB00089	Strong	None	Medium	Strong
17-VB00115	Strong	None	Medium	Medium
17-VB00119	None	Medium	-	-
17-VB00123	Strong	Medium	Strong	Weak
17-VB00124	Strong	Medium	Strong	Medium
17-VB00147	Strong	Weak	Medium	Medium
17-VB00162	Strong	None	Medium	Medium
17-VB00206	Strong	Strong	Medium	Strong
17-VB00226	Strong	None	Medium	Strong
17-VB00288	Strong	None	Medium	Strong
17-VB00341	Strong	Weak	Medium	Medium
17-VB00351	Strong	None	Medium	Medium
17-VB00352	Strong	None	Medium	Strong
17-VB00437	Strong	None	Medium	Weak
17-VB00441	Strong	Medium	Medium	Strong
17-VB00443	Strong	Weak	Medium	Medium
17-VB00444	Strong	Weak	Medium	Medium
18-VB00003	Medium	Strong	Medium	Strong
18-VB00044	Strong	None	Medium	Medium
18-VB00045	Strong	Weak	Medium	Medium
18-VB00046	Strong	None	Medium	Medium
18-VB00049	Strong	Weak	Strong	Strong
18-VB00050	Strong	Weak	Medium	Strong
18-VB00053	Strong	Weak	Medium	Strong
18-VB00054	Strong	Weak	Medium	Strong
18-VB00056	Strong	Weak	Strong	Strong
18-VB00057	Strong	None	Strong	Strong
18-VB00061	Strong	None	Medium	Strong
18-VB00062	Strong	None	Medium	Strong
18-VB00067	Strong	None	Medium	Strong
18-VB00068	Strong	None	Medium	Strong
18-VB00641	Medium	None	Medium	Weak
19-VB00051	Strong	None	Medium	Strong
19-VB00054	Strong	None	Medium	Strong
19-VB00132	Strong	None	Medium	Strong
O1 El Tor	Strong	Weak	Strong	Weak
O1 Ogawa	None	Weak	Strong	Weak

## Sheet: Table S5
Sample ID	Bioproject	Biosample	Accession
14-VB00057	PRJNA608944	SAMN14214506	JAANND000000000
14-VB00059	PRJNA608945	SAMN14214507	JAANNE000000000
14-VB00078	PRJNA590337	SAMN13324938	WMBI00000000
14-VB00093	PRJNA608946	SAMN14214508	JAANNF000000000
14-VB00094	PRJNA608947	SAMN14214509	JAANNG000000000
14-VB00095	PRJNA608949	SAMN14214610	JAANNH000000000
14-VB00096	PRJNA590338	SAMN13324939	WMBJ00000000
14-VB00101	PRJNA590339	SAMN13324952	WMBK00000000
16-VB00021	PRJNA590340	SAMN13324953	WMBL00000000
16-VB00022	PRJNA590341	SAMN13324954	WMBM00000000
16-VB00023	PRJNA590342	SAMN13324955	WMBN00000000
16-VB00024	PRJNA590345	SAMN13324958	WMBO00000000
16-VB00025	PRJNA608950	SAMN14214611	JAANNI000000000
16-VB00026	PRJNA608951	SAMN14214612	JAANNJ000000000
16-VB00031	PRJNA608952	SAMN14214884	JAANNK000000000
16-VB00032	PRJNA608955	SAMN14214887	JAANNL000000000
16-VB00033	PRJNA608956	SAMN14214911	JAANNM000000000
16-VB00077	PRJNA608958	SAMN14214912	JAANNN000000000
16-VB00110	PRJNA648964	SAMN15654241	JACFTW000000000
16-VB00130	PRJNA648696	SAMN15646505	JACFTE000000000
16-VB00175	PRJNA648697	SAMN15646506	JACFTF000000000
16-VB00176	PRJNA648699	SAMN15646517	JACFTG000000000
16-VB00246	PRJNA648700	SAMN15646531	JACFTH000000000
16-VB00247	PRJNA648701	SAMN15646532	JACFTI000000000
17-VB00001	PRJNA648702	SAMN15646534	JACFTJ000000000
17-VB00067	PRJNA648703	SAMN15646535	JACFTK000000000
17-VB00080	PRJNA648704	SAMN15646560	JACFTL000000000
17-VB00084	PRJNA648707	SAMN15646568	JACFTM000000000
17-VB00089	PRJNA648710	SAMN15646569	JACFTN000000000
17-VB00115	PRJNA648711	SAMN15646570	JACFTO000000000
17-VB00119	PRJNA648712	SAMN15646571	JACFTP000000000
17-VB00123	PRJNA648714	SAMN15646584	JACFTQ000000000
17-VB00124	PRJNA648716	SAMN15646592	JACFTR000000000
17-VB00147	PRJNA648718	SAMN15646602	JACFTS000000000
17-VB00162	PRJNA648719	SAMN15646603	JACFTT000000000
17-VB00206	PRJNA648721	SAMN15646604	JACFTU000000000
17-VB00226	PRJNA648722	SAMN15646608	JACFTV000000000
17-VB00288	PRJNA565508	SAMN12749061	VYGW00000000
17-VB00341	PRJNA565509	SAMN12749075	VYGX00000000
17-VB00351	PRJNA565510	SAMN12749076	VYGY00000000
17-VB00352	PRJNA565511	SAMN12749077	VYGZ00000000
17-VB00437	PRJNA565512	SAMN12749079	VYHA00000000
17-VB00441	PRJNA565513	SAMN12749081	VYHB00000000
17-VB00443	PRJNA565515	SAMN12749082	VYHC00000000
17-VB00444	PRJNA565516	SAMN12749083	VYHD00000000
18-VB00003	PRJNA565517	SAMN12749084	VYHE00000000
18-VB00044	PRJNA565519	SAMN12749085	VYHF00000000
18-VB00045	PRJNA565520	SAMN12749086	VYHG00000000
18-VB00046	PRJNA565521	SAMN12749087	VYHH00000000
18-VB00049	PRJNA565522	SAMN12749088	VYHI00000000
18-VB00050	PRJNA565523	SAMN12749089	VYHJ00000000
18-VB00053	PRJNA565524	SAMN12749090	VYHK00000000
18-VB00054	PRJNA565525	SAMN12749091	VYHL00000000
18-VB00056	PRJNA565526	SAMN12749092	VYHM00000000
18-VB00057	PRJNA565527	SAMN12749093	VYHN00000000
18-VB00061	PRJNA565528	SAMN12749094	VYHO00000000
18-VB00062	PRJNA565529	SAMN12749095	VYHP00000000
18-VB00067	PRJNA565530	SAMN12749096	VYHQ00000000
18-VB00068	PRJNA565531	SAMN12749097	VYHR00000000
18-VB00641	PRJNA565532	SAMN12749098	VYHS00000000
19-VB00051	PRJNA565533	SAMN12749103	VYHT00000000
19-VB00054	PRJNA565534	SAMN12751002	VYHU00000000
19-VB00132	PRJNA565535	SAMN12751016	VYHV00000000
